# Supplementary material for: Comparing the biomechanical characteristics between squat and standing serves in female table tennis athletes
Source: PeerJ. 2018 Jun 1;6:e4760. doi: 10.7717/peerj.4760 (PMC5985758; doi:10.7717/peerj.4760)
Supplement: Supplemental Information 1 [file peerj-06-4760-s001.xls]

## Sheet: squat
Squat serve	Initiation to backward-end	Backward-end to forward-end	Forward-end to initial position of next impact	All time
1	0.5	0.19	0.8	1.49
2	0.48	0.21	0.9	1.59
3	0.52	0.23	0.85	1.6
4	0.56	0.17	0.8	1.53
5	0.53	0.22	0.83	1.58
6	0.51	0.18	0.94	1.63
7	0.49	0.22	0.9	1.61
8	0.54	0.21	0.87	1.62
9	0.51	0.17	0.83	1.51
10	0.52	0.21	0.91	1.64
Mean	0.516	0.201	0.863	1.58
Standing serve	Initiation to backward-end	Backward-end to forward-end	Forward-end to initial position of next impact	All time
1	0.48	0.24	0.81	1.53
2	0.46	0.25	0.89	1.6
3	0.52	0.16	0.85	1.53
4	0.46	0.24	0.88	1.58
5	0.49	0.2	0.91	1.6
6	0.55	0.23	0.89	1.67
7	0.47	0.17	0.86	1.5
8	0.5	0.16	0.82	1.48
9	0.49	0.23	0.9	1.62
10	0.53	0.18	0.84	1.55
Mean	0.495	0.206	0.865	1.566
