# Supplementary material for: Comparing the biomechanical characteristics between squat and standing serves in female table tennis athletes
Source: PeerJ. 2018 Jun 1;6:e4760. doi: 10.7717/peerj.4760 (PMC5985758; doi:10.7717/peerj.4760)
Supplement: Supplemental Information 2 [file peerj-06-4760-s002.xls]

## Sheet: All
Squat serve	Ready position	Backward-end	Forward-end	Standing serve	Ready position	Backward-end	Forward-end
Squat serve (Hip X)				Standing serve (Hip X)
1	19.37	84.75	94.63	1	10.21	20.55	31.63
2	19.8	84.81	96.28	2	10.46	18.34	28.48
3	17.91	86.87	93.63	3	11.24	21.32	30
4	20.8	85.57	94.51	4	9.45	20.2	30.13
5	10.72	86.05	91.61	5	10.62	19.33	32.58
6	28.94	86.17	95.25	6	8.52	18.42	28.71
7	22.54	84.51	96.74	7	9.42	19.47	32.47
8	25.37	86.74	93.28	8	10.01	20.63	30.52
9	20.61	85.21	92.84	9	9.24	18.78	39.71
10	19.7	86.36	94.55	10	9.88	19.05	31.24
Mean	20.576	85.704	94.332	Mean	9.905	19.609	31.547
Squat serve (Hip Y)				Standing serve (Hip Y)
1	-8.49	-33.73	-31.88	1	-7.5	-6.49	-20.63
2	-9.35	-31.96	-30.98	2	-9.61	-3.83	-17.2
3	-9.82	-30.77	-29.35	3	-8.97	-5.25	-20.73
4	-8.8	-31.55	-32.16	4	-6.85	-2.48	-19.43
5	-7.88	-30.85	-31.89	5	-8.9	-3.77	-18.08
6	-9.24	-31.12	-32.76	6	-9.36	-2.3	-20.13
7	-7.92	-32.64	-31.84	7	-8.59	-4.75	-19.35
8	-9.97	-33.81	-32.2	8	-8.47	-3.82	-22.17
9	-9.89	-31.79	-33.71	9	-7.31	-2.51	-19.77
10	-10.36	-33.53	-32.72	10	-8.83	-3.64	-21.92
Mean	-9.172	-32.175	-31.949	Mean	-8.439	-3.884	-19.941
Squat serve (Hip Z)				Standing serve (Hip Z)
1	7.05	7.28	33.42	1	9.62	8.36	0.88
2	6.8	9.47	32.67	2	6.99	9.55	1.15
3	6.16	7.3	34.29	3	7.63	10.32	5.22
4	8.17	6.57	35	4	8.51	7.46	1.79
5	5.45	8.03	35.37	5	6.77	7.49	-1.43
6	7.38	7.79	36.47	6	9.23	8.66	4.71
7	6.24	6.84	33.64	7	7.84	8.54	2.35
8	7.58	7.69	34.42	8	6.38	7.48	3.47
9	8.31	8.25	33.73	9	7.57	7.61	0.21
10	7.69	7.81	34.28	10	6.4	6.46	1.53
Mean	7.083	7.703	34.329	Mean	7.694	8.193	1.988
Squat serve (Knee X)				Standing serve (Knee X)
1	23.92	129.61	153.87	1	25.99	23.45	65
2	24.68	118.24	154.69	2	29.45	22.07	66.81
3	25.42	121.42	152.81	3	28.42	21.92	63.9
4	23.95	135.26	151.89	4	23.45	22.18	59.8
5	28.13	121.77	150.29	5	24.25	21.88	64.38
6	25.79	121.78	149.73	6	30.62	23.57	65.82
7	25.61	132.73	152.89	7	27.74	21.48	65.9
8	26.47	125.42	147.97	8	29.56	22.73	69.24
9	27.35	123.85	153.28	9	25.28	24.58	63.85
10	25.42	129.63	150.25	10	26.34	22.42	64.33
Mean	25.674	125.971	151.767	Mean	27.11	22.628	64.903
Squat serve (Knee Y)				Standing serve (Knee Y)
1	2.53	-1	1.03	1	6.92	10.38	17.18
2	0.9	-0.39	0.53	2	3.11	9.53	22.41
3	1.56	0.59	4.21	3	8.73	11.36	22.14
4	-1.16	3.54	-0.74	4	3.88	10.28	23.1
5	6.21	7.13	0.28	5	4.81	9.19	26.94
6	1.88	5.28	0.08	6	0.34	11.05	24.42
7	4.62	4.91	3.53	7	5.74	13.62	20.62
8	3.38	2.78	-5.38	8	2.85	9.74	21.48
9	5.42	0.97	0.63	9	3.62	11.67	19.56
10	0.87	4.83	-4.26	10	2.42	10.53	24.72
Mean	2.621	2.864	-0.009	Mean	4.242	10.735	22.257
Squat serve (Knee Z)				Standing serve (Knee Z)
1	-5.63	18.33	38.28	1	-3.77	-8.98	-2.07
2	-4.54	14.57	40.15	2	-5.63	-10.87	-0.21
3	-5.3	19.03	41.27	3	-5.21	-10.66	2.01
4	-5.25	17.93	41.36	4	-5.67	-9.81	-0.1
5	-5.36	18.89	42.18	5	-4.51	-9.68	-1.62
6	-5.42	20.52	43.69	6	-3.83	-9.72	-1.4
7	-5.57	19.74	40.76	7	-4.73	-10.85	0.26
8	-4.81	18.66	43.58	8	-4.32	-9.76	-0.13
9	-4.62	20.21	39.82	9	-5.74	-11.43	-0.52
10	-5.43	22.64	41.55	10	-5.27	-10.27	0.14
Mean	-5.193	19.052	41.264	Mean	-4.868	-10.203	-0.364
Squat serve (Ankle X)				Standing serve (Ankle X)
1	9.86	32.38	34.41	1	17.22	14	14.59
2	9.82	32.97	32.52	2	17.74	13.12	13.65
3	8.25	31.65	34.49	3	20.51	16.71	12.63
4	9.51	31.83	35.16	4	15.02	13.33	11.78
5	13.09	32.03	32.91	5	16.8	13.24	15.86
6	9.59	29.1	33.37	6	15.91	14.85	14.36
7	11.4	30.42	32.74	7	16.44	15.42	13.53
8	9.82	28.97	34.52	8	18.71	13.75	14.17
9	7.57	31.53	31.47	9	20.02	14.83	12.83
10	10.4	32.07	32.62	10	19.61	14.55	13.54
Mean	9.931	31.295	33.421	Mean	17.798	14.38	13.694
Squat serve (Ankle Y)				Standing serve (Ankle Y)
1	2.27	4.32	7.53	1	2.5	4.53	6.5
2	0.31	4.37	7.38	2	2.02	2.98	7.07
3	0.37	3.3	6.97	3	2.11	4.69	6.57
4	1.11	4.85	8.65	4	1.6	3.66	6.14
5	2.37	3.57	8.46	5	1.2	4.26	6.33
6	1.71	2.25	6.29	6	1.17	4.56	7.01
7	0.63	2.64	7.34	7	0.46	3.2	6.72
8	-1.42	2.75	7.12	8	1.34	2.58	7.18
9	-2.02	2.51	7.22	9	0.21	4.21	6.92
10	2.21	1.67	6.63	10	0.75	2.68	6.56
Mean	0.754	3.223	7.359	Mean	1.336	3.735	6.7
Squat serve (Ankle Z)				Standing serve (Ankle Z)
1	-10.67	-18.86	-32.17	1	-11.61	-19.68	-31.25
2	-8.36	-19.05	-30.7	2	-10.44	-17.54	-32
3	-9.59	-20.87	-35.53	3	-13.58	-20.28	-31.02
4	-10.14	-15.93	-30.6	4	-10.2	-20.16	-29.92
5	-9.58	-16.56	-32.03	5	-11.63	-18.62	-30.47
6	-10.29	-19.62	-30.05	6	-10.6	-19.76	-32.48
7	-10.53	-17.94	-32.28	7	-9.82	-21.42	-29.16
8	-14.2	-18.87	-32.77	8	-12.53	-18.55	-28.64
9	-10.02	-20.64	-29.58	9	-10.72	-17.58	-28.83
10	-12.56	-16.57	-30.71	10	-9.68	-19.62	-30.58
Mean	-10.594	-18.491	-31.642	Mean	-11.081	-19.321	-30.435
