# Supplementary material for: Comparing the biomechanical characteristics between squat and standing serves in female table tennis athletes
Source: PeerJ. 2018 Jun 1;6:e4760. doi: 10.7717/peerj.4760 (PMC5985758; doi:10.7717/peerj.4760)
Supplement: Supplemental Information 3 [file peerj-06-4760-s003.xls]

## Sheet: squ hip x
Squat serve	Initiation to backward-end	time（s）	rate (absolute value)	Backward-end to forward-end	time（s）	rate (absolute value)	Standing serve	Initiation to backward-end	time（s）	rate (absolute value)	Backward-end to forward-end	time（s）	rate (absolute value)
Squat serve (Hip X)							Standing serve (Hip X)
1	65.38	0.5	130.76	9.88	0.19	52	1	10.34	0.48	21.54	11.08	0.24	46.17
2	65.01	0.48	135.44	11.47	0.21	54.62	2	7.88	0.46	17.13	10.14	0.25	40.56
3	68.96	0.52	132.62	6.76	0.23	29.39	3	10.08	0.52	19.38	8.68	0.16	54.25
4	64.77	0.56	115.66	8.94	0.17	52.59	4	10.75	0.46	23.37	8.28	0.24	34.5
5	75.33	0.53	142.13	5.56	0.22	25.27	5	8.71	0.49	17.78	10.67	0.2	53.35
6	57.23	0.51	112.22	9.08	0.18	50.44	6	9.9	0.55	18	11.71	0.23	50.91
7	61.97	0.49	126.47	12.23	0.22	55.59	7	10.05	0.47	21.38	13.11	0.17	77.12
8	61.37	0.54	113.65	6.54	0.21	31.14	8	10.62	0.5	21.24	9.89	0.16	61.81
9	64.6	0.51	126.67	7.63	0.17	44.88	9	9.54	0.49	19.47	13.8	0.23	60
10	66.66	0.52	128.19	8.19	0.21	39	10	9.17	0.53	17.3	12.19	0.18	67.72
Mean			126.381			43.492	Mean			19.659			54.639
Squat serve (Hip Y)							Standing serve (Hip Y)
1	-25.24	0.5	50.48	1.85	0.19	9.74	1	1.01	0.48	2.1	-14.14	0.24	58.92
2	-22.61	0.48	47.1	0.98	0.21	4.67	2	5.78	0.46	12.57	-13.37	0.25	53.48
3	-20.95	0.52	40.29	1.42	0.23	6.17	3	3.72	0.52	7.15	-15.48	0.16	96.75
4	-22.75	0.56	40.63	-0.61	0.17	3.59	4	4.37	0.46	9.5	-16.95	0.24	70.63
5	-22.97	0.53	43.34	-1.04	0.22	4.73	5	5.13	0.49	10.47	-14.31	0.2	71.55
6	-21.88	0.51	42.9	-1.64	0.18	9.11	6	7.06	0.55	12.84	-17.83	0.23	77.52
7	-24.72	0.49	50.45	0.8	0.22	3.64	7	3.84	0.47	8.17	-14.6	0.17	85.88
8	-23.84	0.54	44.15	1.61	0.21	7.67	8	4.65	0.5	9.3	-18.35	0.16	114.69
9	-21.9	0.51	42.94	-1.92	0.17	11.29	9	4.8	0.49	9.8	-17.26	0.23	75.04
10	-23.17	0.52	44.56	0.81	0.21	3.86	10	5.19	0.53	9.79	-18.28	0.18	101.56
Mean			44.684			6.447	Mean			9.169			80.602
Squat serve (Hip Z)							Standing serve (Hip Z)
1	0.23	0.5	0.46	26.14	0.19	137.58	1	-1.26	0.48	2.63	-7.48	0.24	31.17
2	2.67	0.48	5.56	23.2	0.21	110.48	2	2.56	0.46	5.57	-8.4	0.25	33.6
3	1.14	0.52	2.19	26.99	0.23	117.35	3	2.69	0.52	5.17	-5.1	0.16	31.88
4	-1.6	0.56	2.86	28.43	0.17	167.24	4	-1.05	0.46	2.28	-5.67	0.24	23.63
5	2.58	0.53	4.87	27.34	0.22	124.27	5	0.72	0.49	1.47	-8.92	0.2	44.6
6	0.41	0.51	0.8	28.68	0.18	159.33	6	-0.57	0.55	1.04	-3.95	0.23	17.17
7	0.6	0.49	1.22	26.8	0.22	121.82	7	0.7	0.47	1.49	-6.19	0.17	36.41
8	0.11	0.54	0.2	26.73	0.21	127.29	8	1.1	0.5	2.2	-4.01	0.16	25.06
9	-0.06	0.51	0.12	25.48	0.17	149.88	9	0.04	0.49	0.08	-7.4	0.23	32.17
10	0.12	0.52	0.23	26.47	0.21	126.05	10	0.06	0.53	0.11	-4.93	0.18	27.39
Mean			1.851			134.129	Mean			2.204			30.308
Squat serve (Knee X)							Standing serve (Knee X)
1	105.69	0.5	211.38	24.26	0.19	127.68	1	-2.54	0.48	5.29	41.55	0.24	173.13
2	93.56	0.48	194.92	36.45	0.21	173.57	2	-7.38	0.46	16.04	44.74	0.25	178.96
3	96	0.52	184.62	31.39	0.23	136.48	3	-6.5	0.52	12.5	41.98	0.16	262.38
4	111.31	0.56	198.77	16.63	0.17	97.82	4	-1.27	0.46	2.76	37.62	0.24	156.75
5	93.64	0.53	176.68	28.52	0.22	129.64	5	-2.37	0.49	4.84	42.5	0.2	212.5
6	95.99	0.51	188.22	27.95	0.18	155.28	6	-7.05	0.55	12.82	42.25	0.23	183.7
7	107.12	0.49	218.61	20.16	0.22	91.64	7	-6.26	0.47	13.32	44.42	0.17	261.29
8	98.95	0.54	183.24	22.55	0.21	107.38	8	-6.83	0.5	13.66	46.51	0.16	290.69
9	96.5	0.51	189.22	29.43	0.17	173.12	9	-0.7	0.49	1.43	39.27	0.23	170.74
10	104.21	0.52	200.4	20.62	0.21	98.19	10	-3.92	0.53	7.4	41.91	0.18	232.83
Mean			194.606			129.08	Mean			9.006			212.297
Squat serve (Knee Y)							Standing serve (Knee Y)
1	-3.53	0.5	7.06	2.03	0.19	10.68	1	3.46	0.48	7.21	6.8	0.24	28.33
2	-1.29	0.48	2.69	0.92	0.21	4.38	2	6.42	0.46	13.96	12.88	0.25	51.52
3	-0.97	0.52	1.87	3.62	0.23	15.74	3	2.63	0.52	5.06	10.78	0.16	67.38
4	4.7	0.56	8.39	-4.28	0.17	25.18	4	6.4	0.46	13.91	12.82	0.24	53.42
5	0.92	0.53	1.74	-6.85	0.22	31.14	5	4.38	0.49	8.94	17.75	0.2	88.75
6	3.4	0.51	6.67	-5.2	0.18	28.89	6	10.71	0.55	19.47	13.37	0.23	58.13
7	0.29	0.49	0.59	-1.38	0.22	6.27	7	7.88	0.47	16.77	7	0.17	41.18
8	-0.6	0.54	1.11	-8.16	0.21	38.86	8	6.89	0.5	13.78	11.74	0.16	73.38
9	-4.45	0.51	8.73	-0.34	0.17	2	9	8.05	0.49	16.43	7.89	0.23	34.3
10	3.96	0.52	7.62	-9.09	0.21	43.29	10	8.11	0.53	15.3	14.19	0.18	78.83
Mean			4.647			20.643	Mean			13.083			57.522
Squat serve (Knee Z)							Standing serve (Knee Z)
1	23.96	0.5	47.92	19.95	0.19	105	1	-5.21	0.48	10.85	6.91	0.24	28.79
2	19.11	0.48	39.81	25.58	0.21	121.81	2	-5.24	0.46	11.39	10.66	0.25	42.64
3	24.33	0.52	46.79	22.24	0.23	96.7	3	-5.45	0.52	10.48	12.67	0.16	79.19
4	23.18	0.56	41.39	23.43	0.17	137.82	4	-4.14	0.46	9	9.71	0.24	40.46
5	24.25	0.53	45.75	23.29	0.22	105.86	5	-5.17	0.49	10.55	8.06	0.2	40.3
6	25.94	0.51	50.86	23.17	0.18	128.72	6	-5.89	0.55	10.71	8.32	0.23	36.17
7	25.31	0.49	51.65	21.02	0.22	95.55	7	-6.12	0.47	13.02	11.11	0.17	65.35
8	23.47	0.54	43.46	24.92	0.21	118.67	8	-5.44	0.5	10.88	9.63	0.16	60.19
9	24.83	0.51	48.69	19.61	0.17	115.35	9	-5.69	0.49	11.61	10.91	0.23	47.43
10	28.07	0.52	53.98	18.91	0.21	90.05	10	-5	0.53	9.43	10.41	0.18	57.83
Mean			47.03			111.553	Mean			10.792			49.835
Squat serve (Ankle X)							Standing serve (Ankle X)
1	22.52	0.5	45.04	2.03	0.19	10.68	1	-3.22	0.48	6.71	0.59	0.24	2.46
2	23.15	0.48	48.23	-0.45	0.21	2.14	2	-4.62	0.46	10.04	0.53	0.25	2.12
3	23.4	0.52	45	2.84	0.23	12.35	3	-3.8	0.52	7.31	-4.08	0.16	25.5
4	22.32	0.56	39.86	3.33	0.17	19.59	4	-1.69	0.46	3.67	-1.55	0.24	6.46
5	18.94	0.53	35.74	0.88	0.22	4	5	-3.56	0.49	7.27	2.62	0.2	13.1
6	19.51	0.51	38.25	4.27	0.18	23.72	6	-1.06	0.55	1.93	-0.49	0.23	2.13
7	19.02	0.49	38.82	2.32	0.22	10.55	7	-1.02	0.47	2.17	-1.89	0.17	11.12
8	19.15	0.54	35.46	5.55	0.21	26.43	8	-4.96	0.5	9.92	0.42	0.16	2.63
9	23.96	0.51	46.98	-0.06	0.17	0.35	9	-5.19	0.49	10.59	-2	0.23	8.7
10	21.67	0.52	41.67	0.55	0.21	2.62	10	-5.06	0.53	9.55	-1.01	0.18	5.61
Mean			41.505			11.243	Mean			6.916			7.983
Squat serve (Ankle Y)							Standing serve (Ankle Y)
1	2.05	0.5	4.1	3.21	0.19	16.89	1	2.03	0.48	4.23	1.97	0.24	8.21
2	4.06	0.48	8.46	3.01	0.21	14.33	2	0.96	0.46	2.09	4.09	0.25	16.36
3	2.93	0.52	5.63	3.67	0.23	15.96	3	2.58	0.52	4.96	1.88	0.16	11.75
4	3.74	0.56	6.68	3.8	0.17	22.35	4	2.06	0.46	4.48	2.48	0.24	10.33
5	1.2	0.53	2.26	4.89	0.22	22.23	5	3.06	0.49	6.24	2.07	0.2	10.35
6	0.54	0.51	1.06	4.04	0.18	22.44	6	3.39	0.55	6.16	2.45	0.23	10.65
7	2.01	0.49	4.1	4.7	0.22	21.36	7	2.74	0.47	5.83	3.52	0.17	20.71
8	4.17	0.54	7.72	4.37	0.21	20.81	8	1.24	0.5	2.48	4.6	0.16	28.75
9	4.53	0.51	8.88	4.71	0.17	27.71	9	4	0.49	8.16	2.71	0.23	11.78
10	-0.54	0.52	1.04	4.96	0.21	23.62	10	1.93	0.53	3.64	3.88	0.18	21.56
Mean			4.993			20.77	Mean			4.827			15.045
Squat serve (Ankle Z)							Standing serve (Ankle Z)
1	-8.19	0.5	16.38	-13.31	0.19	70.05	1	-8.07	0.48	16.81	-11.57	0.24	48.21
2	-10.69	0.48	22.27	-11.65	0.21	55.48	2	-7.1	0.46	15.43	-14.46	0.25	57.84
3	-11.28	0.52	21.69	-14.66	0.23	63.74	3	-6.7	0.52	12.88	-10.74	0.16	67.13
4	-5.79	0.56	10.34	-14.67	0.17	86.29	4	-9.96	0.46	21.65	-9.76	0.24	40.67
5	-6.98	0.53	13.17	-15.47	0.22	70.32	5	-6.99	0.49	14.27	-11.85	0.2	59.25
6	-9.33	0.51	18.29	-10.43	0.18	57.94	6	-9.16	0.55	16.65	-12.72	0.23	55.3
7	-7.41	0.49	15.12	-14.34	0.22	65.18	7	-11.6	0.47	24.68	-7.74	0.17	45.53
8	-4.67	0.54	8.65	-13.9	0.21	66.19	8	-6.02	0.5	12.04	-10.09	0.16	63.06
9	-10.62	0.51	20.82	-8.94	0.17	52.59	9	-6.86	0.49	14	-11.25	0.23	48.91
10	-4.01	0.52	7.71	-14.14	0.21	67.33	10	-9.94	0.53	18.75	-10.96	0.18	60.89
Mean			15.444			65.511	Mean			16.716			54.679
