# Supplementary material for: Comparing the biomechanical characteristics between squat and standing serves in female table tennis athletes
Source: PeerJ. 2018 Jun 1;6:e4760. doi: 10.7717/peerj.4760 (PMC5985758; doi:10.7717/peerj.4760)
Supplement: Supplemental Information 4 [file peerj-06-4760-s004.xls]

## Sheet: force-time integral
squat serve	BT	OT	MF	LF	M	R
1	19	12.25	68.38	36.16	52.72	170.77
2	17.93	12.52	72.01	42.63	49.51	164.08
3	19.92	11.77	69.71	44.34	57.23	162.73
4	18.36	12.73	74.25	38.21	52.62	165.25
5	17.45	12.12	66.82	42.21	54.7	170.63
6	19.62	11.86	69.74	39.52	53.64	167.21
7	18.37	12.43	73.92	39.65	48.13	168.7
8	18.12	11.67	72.63	37.8	49.75	171.02
9	19.44	12.82	70.82	35	52.91	169.37
10	17.32	12.39	73.75	39.51	48.37	170.42
Mean	18.553	12.256	71.203	39.503	51.958	168.018
standing serve	BT	OT	MF	LF	M	R
1	17.03	11.83	70.4	43.23	48.29	240.78
2	18.17	10.93	72.26	36.22	53.98	243.29
3	18.23	11.76	66.55	44.49	50.53	239.26
4	17.6	11.48	70.35	42.7	51.6	241.7
5	17.62	12.03	72.69	41.62	49.72	240.53
6	17.93	11.75	69.81	38.75	52.31	239.67
7	18.71	11.8	74.52	40.82	49.68	237.84
8	19.03	12.82	73.38	38.77	52.96	240.51
9	17.82	12.75	72.62	37.69	52.72	239.47
10	18.53	12.47	70.55	38.57	50.84	241.83
Mean	18.067	11.962	71.313	40.286	51.263	240.488
